# Supplementary material for: Development of a camera trap for perching dragonflies: a new tool for freshwater environmental assessment
Source: PeerJ. 2020 Sep 18;8:e9681. doi: 10.7717/peerj.9681 (PMC7505062; doi:10.7717/peerj.9681)
Supplement: Supplemental Information 2 — The code was described and compiled using MPLAB IDE v. 8.60 (Microchip Technology Inc.) and microprocessor programming was performed using the MPLAB ICD3 In-Circuit Debugger (Microchip Technology Inc.) [file peerj-08-9681-s002.c]

////////////////////////////////////////////////
//Yoshioka et al. Development of a camera trap//
//for perching dragonflies: a new tool for    //
//freshwater environmental assessment.        //
//Supplemental Code S1                        //
//                                            //
//  Dragonfly Detctor        at 2016 9/13     //
//                                            //
//  CPU: PIC16F1827 ( Microchip Technology )  //
//  RTC: RTC-8564   ( EPSON )                 //
//					      //
//  HI-TECH PICC			      //
//  MPLAB IDE v8.60                           //
//  Coded by Shimizu Akira                    //
////////////////////////////////////////////////

#include <pic.h>
#include <string.h>

__CONFIG(			
	PWRTE_ON
	& BOREN_OFF
	& CPD_OFF	
	& WDTE_OFF		
	& LVP_OFF
	& FOSC_INTOSC
	);
__IDLOC(1827);				// CPU

#define _XTAL_FREQ 8000000		// Delay Parameter 
#define	SDA	RB1
#define	SCL	RB0
#define TRISSDA	TRISB1

//===== Job Identifire =====
unsigned char Job_TMG = 0;		// Job ID

//--- Persistent Parameter ---
persistent unsigned char SYS_ID[10];	// System ID
persistent unsigned char SYS_MODE;	// System MODE 
persistent float D_IVm;			// Integ.Det.V.
persistent float D_IVr;			// Integ.Ref.V.
persistent float D_Rs;			// Rate of Std. 
persistent float D_Rm;			// Rate of Mes. 
persistent short D_Te;			// Time of Env.Count
persistent short D_Td;			// Time of D.Fly Stay Count
unsigned int D_Vm;			// Det.V.
unsigned int D_Vr;			// Ref.V.
unsigned char D_Cnd=0;			// Device Status  0:Norm.  1:Shutter On

const char SYS_Key[]="Yosioka-01";	//===<< System Key >>===

//--- RTC (EPSON RTC-8564NB) ---
unsigned char RTC_T_Buf[7];		// RTC Time Buffer

//--- RS-232C ---
unsigned char RC_Bf[20];		// RS-232C Data Receive Buffer   
unsigned char TX_Bf[50];		// RS-232C Data Transmit Buffer
unsigned char RC_Ct = 0;		// Receive Data Counter
unsigned char RC_DT = 0;		// Receive Data


//===== Prototyping =====
void DRG_Job(void);			// Job Core
void ltostring(char digit, unsigned long data, char *buffer);
  
//--- I2C ---
void I2CStart(void);			// I2C Start
void I2CStop(void);			// I2C Stop
void I2C_RepST(void);			// I2C Repeated Start
unsigned char I2COut(unsigned char data);	// I2C Out
unsigned char I2CRcv(unsigned char Ack);	// I2C Receive

//--- RTC Drive ---
void RTC_Int(unsigned char TT);		// RTC Init.
void RTC_READ(void);			// RTC Time read
void RTC_TIME_set(void);		// RTC Time set
void DL_100ms(unsigned char time);	// Delay 100msec

//--- A/D Drive --- 
unsigned int AD_CnV(unsigned char d);	// ADC
void Sensor_ACT(void);			// Sensor drive (with Power On/Off) 

//--- RS232C ---
void RS_str(const unsigned char* ptr);	// RS String Out
void RS_dtOUT(unsigned char dt);	// RS Data Out
void DT_New_RSout(unsigned int ,unsigned int ,unsigned char); 
void DV_Shuter(void);			// Shutter Act 


//===========================
//-----<<  Interrupt  >>-----
//===========================
void interrupt entry(void){
		
	if(INTCONbits.TMR0IF){		// Timer0 Interrupt �H
		INTCONbits.TMR0IF = 0;	// Timer0 Flag clear
		TMR0 = 193;		// Timer0 Set

		//---  RS Command check
		if (RCIF == 1){		// Data Ready
			RCIF = 0;			
			RC_DT = RCREG;
			if (RC_DT == 'G' || RC_DT == 'g' ){	// G or g
				Job_TMG = 5;			// Shutter On
				RC_Ct = 0;			// Data Counter clear
			}
			if (RC_DT == 0x0d){			// CR ?
				if (RC_Bf[0] == 0x54 || RC_Bf[0] == 0x74 ){		// T or t				
					RTC_T_Buf[6]=(RC_Bf[1] & 0x0f)<<4;		// Year Hi
					RTC_T_Buf[6]=RTC_T_Buf[6] | (RC_Bf[2] & 0x0f);	// Year Lo
					RTC_T_Buf[5]=(RC_Bf[3] & 0x0f)<<4;		// Mon. Hi
					RTC_T_Buf[5]=RTC_T_Buf[5] | (RC_Bf[4] & 0x0f);	// Mon. Lo
					RTC_T_Buf[3]=(RC_Bf[5] & 0x0f)<<4;		// Day. Hi
					RTC_T_Buf[3]=RTC_T_Buf[3] | (RC_Bf[6] & 0x0f);	// Day. Lo
					RTC_T_Buf[2]=(RC_Bf[7] & 0x0f)<<4;		// Hour Hi
					RTC_T_Buf[2]=RTC_T_Buf[2] | (RC_Bf[8] & 0x0f);	// Hour Lo
					RTC_T_Buf[1]=(RC_Bf[9] & 0x0f)<<4;		// Min. Hi
					RTC_T_Buf[1]=RTC_T_Buf[1] | (RC_Bf[10] & 0x0f);	// Min. Lo
					RTC_T_Buf[0]=(RC_Bf[11] & 0x0f)<<4;		// Sec. Hi
					RTC_T_Buf[0]=RTC_T_Buf[0] | (RC_Bf[12] & 0x0f);	// Sec. Lo
					RTC_TIME_set();
				}
				RC_Ct=0;
			}
			else{
				RC_Bf[RC_Ct]=RC_DT;			
				if (RC_Ct == 15){		// Data Count Over
					RC_Ct = 0;
				}
				else{
					RC_Ct++;
				}
			}
		}
	}
}


//======================
//-----<<  Main  >>-----
//======================
void main(void){

	OSCCON=0x70;		// OSC Cont.	
	unsigned char i;
	unsigned char jj;
	unsigned char SW_type;
	unsigned long LLdt;	

	//--- Timer0 Init. ---  	
	TMR0 = 193;			
	OPTION_REG = 0b00000110;	// Prescaler 1/128

	//--- Port Set ---
	ANSELA =0b00001011;
	ANSELB =0b00000000;
	TRISA = 0b00101011;	// Port A Set ( 3:Ref+, 1:Det, 0:Ref ) 
	TRISB = 0b00011100;	// Port B in/out Set  ( In: 2, 4 )
	PORTA = 0b00000000;	// Port A init.
	PORTB = 0b00000011;	// Port B init.
	WPUB  = 0b00001000;	// Port B Weak PullUp ( 3 )
	
	//--- RS-232C(UART) Init.     
	TXSTA = 0b00100000;	// Set Async mode
	RCSTA = 0b10010000;	// Set Async mode
	BAUDCON=0x08;		// BAUDCON 16 bit
	SPBRG = 207;		// 9600 bps
	RCIF=0;			// Rec.Flag clear
	RC_Ct=0;		// Receive Data Counter Init.
	APFCON0=APFCON0 | 0x80;	// RX/DT as RB2 set
	APFCON1=APFCON0 | 0x01; // TX/CK as RB5 set

	//--- A/D Converter Init 
	ADCON0 = 0x00;		
	ADCON1 = 0b11110010;	


	//===<<  Wakeup Status( Hot or Cold ) check	
	//-- System Key check
	jj = 0;
	for(i = 0; i <= 9; i++){
		if (SYS_ID[i] != SYS_Key[i])	
			jj++;	
	}

	//--- Cold start ! then RTC Init. and System Key Rewrite 
	if (jj != 0){		
		for(i = 0; i <= 9; i++)
			SYS_ID[i]= SYS_Key[i];
		SYS_MODE=0;		//  Set to Parameter loop
		DL_100ms(20); 		// Wait 2 Sec.		

		RTC_Int(1);		// RTC set 1sec (Interrupt Interval)
		__delay_ms(100);	// Wait

		//-- Parameter Init.		
		D_IVm=0;		// long D_IVm;	Integ.Det.V.
		D_IVr=0;		// long D_IVr;	Integ.Ref.V.		
		
		Sensor_ACT();		// Sensor drive (with Power On/Off) 
		D_Rs=(float)D_Vm/(float)D_Vr;

		//--- Persistent Parameter Init.
		D_IVm=0;		// Integ.Det.V.
		D_IVr=0;		// Integ.Ref.V.		
		D_Rm=0;			// Rate of Mes. 
		D_Te=0;			// Time of Env.Count ( D.Fly Non Stay Count )
		D_Td=0;			// Time of D.Fly Stay Count
	}
	__delay_ms(100);	// Wait

	if (RB3 == 0){	//===<< Jumper SW set IDLE  >>=== 
		//-- Parameter input from RS232C 		
   		INTCON = 0b10100000;		// Timer0 Interruppt enable
		jj=0;
		while(1){
			if (Job_TMG == 5){	// Shutter Job				
				DV_Shuter();	// Shutter On and Beep 1sec
				Job_TMG=0;	// Job clear
			}
			//-- Job -- 
			RTC_READ();			// RTC Read
			if (jj != RTC_T_Buf[0]){	
				jj = RTC_T_Buf[0];
				DRG_Job();		// Dragon Job
			}
		}
	}
	else{
		//===<< Jumper SW set RUN  ( Conventional Route ) >>===
		DRG_Job();		// Dragon Job
		__delay_ms(10);		// Delay
		asm("sleep");		// Sleep !
	}
	asm("sleep");			// Sleep !
}


//=== Dragon Job ===
void DRG_Job(void)
{		
	Sensor_ACT();				// Sensor drive (with Power On/Off) 
	RTC_READ();				// RTC Time Read
	D_Rm=((float)D_Vm)/((float)D_Vr);	// Calc.
	DT_New_RSout(D_Vr,D_Vm,0);		// RS-232C and LCD Disp.

	//--- D.Fly Exist ? ---�@ 
	if ( D_Rm >(D_Rs*1.05) ){//  Corresponding Y in Fig 3.
				
		//--- 
		D_IVm=0;	// Clear Integ.Det.V.	
		D_IVr=0;	// Clear Integ.Ref.V.
		D_Te=0;		// Clear Time of Env.Count
		D_Td++;		// Inc. Time of D.Fly Stay Count

		if ( D_Td == 7 ){	// D.Fly stay with 7 sec Then Cam. start 
			D_Cnd=1;	// Shutter Marker set			
			DV_Shuter();	// Shutter Act.(200msec), Buzzer(1sec)														
		}
		if ( D_Td == 10 ){	// D.Ffly stay with 10 sec. Then shutter act. Corresponding Z in Fig 3.  
			D_Cnd=2;	// Shutter Marker set			
			DV_Shuter();	// Shutter Act.(200msec), Buzzer(1sec)							
		}
	}
	else{
		//--- D.Fly not Exist
		D_Td=0;				// Time of D.Fly Stay Count clear
		D_IVm=D_IVm +(float)D_Vm;	// Integ.Det.V.		
		D_IVr=D_IVr +(float)D_Vr;	// Integ.Ref.V.	
		D_Te++;				// Time of Env.Cnt Inc
		
		if ( D_Te == 300 ){		// Time of Non D.Fly > 5 Minute Over. Corresponding X in Fig 3.
			//-- Parameter Renewal
			D_Rs=D_IVm/D_IVr;				
			D_IVm=0;		// Clear Integ.Det.V.
			D_IVr=0;		// Clear Integ.Ref.V.
			D_Te=0;			// Clear Time of Env.Cnt
		}
	}
}


//======
// ltoa 
//====== 
void ltostring(char digit, unsigned long data, char *buffer)
{
	char i;
	buffer += digit;			// Last NUM pos.
	for(i=digit; i>0; i--) {		// LSB to MSB
		buffer--;			// Pointer dec.
		*buffer = (data % 10) + '0';	// to ASCII
		data = data / 10;		// next
	}
}


//===============
// I2C Start Out
//===============
void I2CStart(void){
	
	SDA = 0;		// SDA Low Out
	TRISSDA = 0;		
}


//==============
// I2C Stop Out 
//==============
void I2CStop(void){
	SCL = 0;		// SCL Low
	__delay_us(8);		
	SDA = 0;		// SDA Low
	TRISSDA = 0;		// SDA =Low
	SCL = 1;		// SCL set High
	__delay_us(8);	
	SDA = 1;		// SDA set High
	__delay_us(80);		// Wait
}


//====================
// I2C Repeated Start
//====================
void I2C_RepST(void)
{
	SCL = 0;		// SCL Low
	__delay_us(5);
	SDA = 1;		// SDA Hi
	TRISSDA = 0;		// SDA Out MODE set
	SCL = 1;		// SCL High
	__delay_us(5);		// Wait	
	SDA = 0;		// SDA Low
	__delay_us(5);		// Wait
}


//======================================
// I2C Byte Out (with Wait Acknowledge)
//====================================== 
unsigned char I2COut(unsigned char data){
	int i;
	unsigned char BitPos, ACK;

	//-- Data Out
	TRISSDA = 0;				// SDA Out MODE set
	BitPos = 0x80;				// Bit Pos.Init
	for(i = 0; i < 8; i++){			// 8 loop
		SCL = 0;			// SCL Low
		if((data & BitPos) != 0)	// Bit Out
			SDA = 1;		// SDA High
		else
			SDA = 0;		// SDA Low
		BitPos = BitPos >> 1;		// Bit Pos.Sift
		SCL = 1;			// SCL High
	}
	// Ack wait
	SCL = 0;				// Clock Low
	TRISSDA = 1;				// Set Input MODE( Wait ACK)
	__delay_us(16);
	SCL = 1;				// Clock High
	__delay_us(16);
	ACK = SDA;				// ACK check
	return(ACK);				
}


//======================================
// I2C Byte Input (Return with ACK/NAK)
//======================================
unsigned char I2CRcv(unsigned char Ack){
	int	i;
	unsigned char BitPos, data;

	data = 0;
	BitPos =0x80;				// Bit Pos.(MASK) Init.
	for(i=0; i<8; i++){			// 8 Loop
		SCL = 0;			// SCL Low
		TRISSDA = 1;			// Input MODE
		__delay_us(24);			// Wait
		SCL = 1;			// SCL High
		if(SDA)				// Bit read
			data |= BitPos;
		BitPos = BitPos >> 1;		// MASK shift
	}
	/* ACK/NAK�o�� */
	SCL = 0;				// SCL Low
	SDA = Ack;				// ACK or NAK Out
	TRISSDA = 0;				// SDA Out MODE set
	__delay_us(16);				// Wait
	SCL = 1;				// SCL High
	return(data);				
}


//===========
// RTC Init. 
//=========== 
void RTC_Int(unsigned char TT)
{
	I2CStart();
	I2COut(0xa2);		// RTC Slave address
	I2COut(0x00);		// Reg.Address (0x00)
	I2COut(0x00);		// 00 Control 1 set ( 0000 0000 )
	I2COut(0x11);		// 01 Control 2 set ( 0001 0001 )
	I2COut(0x00);		// 02 Sec. set		0 Sec
	I2COut(0x40);		// 03 min. set		55 Minute
	I2COut(0x22);		// 04 Hours set		23 Hour
	I2COut(0x18);		// 05 Days set		31 Day = 31
	I2COut(0x00);		// 06 W.D. set		0  W.D.
	I2COut(0x05);		// 07 Month/Century set (0x01)
	I2COut(0x16);		// 08 Years set		15 YY
	I2COut(0x01);		// 09 Minute Alarm set (0x01)
	I2COut(0x01);		// 0A Hour   Alarm set (0x01)
	I2COut(0x01);		// 0B Day    Alarm set (0x01)
	I2COut(0x01);		// 0C W.D.   Alarm set (0x01)
	I2COut(0x83);		// 0D CLKOUT frequency  Set: OUT, 1[Hz]
	I2COut(0x82);		// 0E Interruppt Stop, Interval 1 [Hz]
	I2COut(TT);		// 0F CLKOUT Interval TT set ( 3 sec. )
	I2CStop();
	__delay_us(40);		// Wait
}


//===============
// RTC Time read 
//=============== 
void RTC_READ(void)
{
	unsigned char i;
	I2CStart();
	I2COut(0xa2);		// RTC Slave address write
	I2COut(0x02);		// Reg.(Sec.)Address write	
	I2C_RepST();		// Repeated Start
	I2COut(0xa3);		// RTC Slave address Read
	for(i = 0; i < 6; i++)
		RTC_T_Buf[i] =I2CRcv(0);
	RTC_T_Buf[6] =I2CRcv(1);
	I2CStop();
	//-- Data read with MASK  
	RTC_T_Buf[0]=RTC_T_Buf[0] & 0x7f;	// sec.
	RTC_T_Buf[1]=RTC_T_Buf[1] & 0x7f;	// min.
	RTC_T_Buf[2]=RTC_T_Buf[2] & 0x3f;	// Hours
	RTC_T_Buf[3]=RTC_T_Buf[3] & 0x3f;	// Days
	RTC_T_Buf[4]=RTC_T_Buf[4] & 0x07;	// W.D.
	RTC_T_Buf[5]=RTC_T_Buf[5] & 0x1f;	// Mounth/Century
	RTC_T_Buf[6]=RTC_T_Buf[6] & 0xff;	// Years
}


//====================================
// RTC Time write�@Buf.(RTC_T_Buf[-]) 
//==================================== 
void RTC_TIME_set(void){		
	I2CStart();
	I2COut(0xa2);		// RTC Slave address
	I2COut(0x02);		// Reg.Address (0x00)
	I2COut(RTC_T_Buf[0]);	// 02 Sec. set (0x20)
	I2COut(RTC_T_Buf[1]);	// 03 min. set (0x20)
	I2COut(RTC_T_Buf[2]);	// 04 Hours set (0x80)
	I2COut(RTC_T_Buf[3]);	// 05 Days set (0x20)
	I2COut(0x00);		// 06 W.D. set (0x00)
	I2COut(RTC_T_Buf[5]);	// 07 Month/Century set (0x01)
	I2COut(RTC_T_Buf[6]);	// 08 Years set (0x10)
	I2CStop();
	__delay_us(40);		
}


//====================
//  New 100msec Delay
//====================
void DL_100ms(unsigned char time)
{
	unsigned char i;
	for(i = 1; i <= time; i++){	
		__delay_ms(200);	
		__delay_ms(200);	
	}
}


//=============
//  AD Convert
//=============
unsigned int AD_CnV(unsigned char d){	
	unsigned int JJ;
	ADCON0= 0b00000001 | (d<<2);	// Ch d set
	__delay_us(100);		// Wait at lest 20 us
	ADCON0=ADCON0 | 0x02;		// Start Command
	while( (ADCON0 & 0x02) != 0 );	// A/D End Wait
	JJ=(int)ADRESH;			// Hi Data set
  	JJ=JJ<<8;
	JJ=JJ | (int)ADRESL;		// Lo Data set
	return(JJ);
}


//===================================
//  Sensor drive (with Power On/Off) 
//=================================== 
void Sensor_ACT(void){	
	RA2=1;			// Power On		
	__delay_ms(10);		// Wait 10 msec	
	D_Vr=AD_CnV(0);		// Ref.V. ( A/D Ch-0 )  
	D_Vm=AD_CnV(1);		// Det.V. ( A/D Ch-1 )		
	RA2=0;			// Power Off
}


//================
// RS  String Out
//================
void RS_str(const unsigned char* ptr)
{
	while(*ptr != 0)		 
		RS_dtOUT(*ptr++);
}


//==============
// RS  Data Out
//==============
void RS_dtOUT(unsigned char dt){
	while(TXIF == 0);	
	TXREG=dt;
}


//===================
// RS  Data Transmit
//===================
void DT_New_RSout(unsigned int Ref,unsigned int Det,unsigned char CC){	
	unsigned long LLdt;
	unsigned char i;
	//	      01234567890123456789012345678901234567890123							
	strcpy(TX_Bf,"Tyymmddhhmmss 0000 1111 xxxx ssss eee ddd   ");
	
	//== Time Set ==
	TX_Bf[1]=(( RTC_T_Buf[6]  >>4) & 0x0f) | 0x30;	// YER Upper
	TX_Bf[2]=(( RTC_T_Buf[6]) & 0x0f) | 0x30;	// YER Lower
	TX_Bf[3]=(( RTC_T_Buf[5] >>4) & 0x0f) | 0x30;	// MON Upper
	TX_Bf[4]=(( RTC_T_Buf[5]) & 0x0f) | 0x30;	// MON Lower
	TX_Bf[5]=(( RTC_T_Buf[3] >>4) & 0x0f) | 0x30;	// DAY Upper
	TX_Bf[6]=(( RTC_T_Buf[3]) & 0x0f) | 0x30;	// DAY Lower	
	TX_Bf[7]=(( RTC_T_Buf[2] >>4) & 0x0f) | 0x30;	// Hour Upper
	TX_Bf[8]=(( RTC_T_Buf[2]) & 0x0f) | 0x30;	// Hour Lower
	TX_Bf[9]=(( RTC_T_Buf[1] >>4) & 0x0f) | 0x30;	// MIN. Upper
	TX_Bf[10]=(( RTC_T_Buf[1]) & 0x0f) | 0x30;	// MIN. Lower
	TX_Bf[11]=(( RTC_T_Buf[0] >>4) & 0x0f) | 0x30;	// SEC. Upper
	TX_Bf[12]=(( RTC_T_Buf[0]) & 0x0f) | 0x30;	// SEC. Lower

	//== A/D Data set ==	
	LLdt=(unsigned long)Ref; 	// Ref.Data	( A/D Ch-0 )
	ltostring(4,LLdt,TX_Bf+14);	// Num. to ASC
	LLdt=(unsigned long)Det;	// Det.Data	( A/D Ch-1 )
	ltostring(4,LLdt,TX_Bf+19);	// Num. to ASC

	LLdt=(unsigned long)(D_Rs*100); 
	ltostring(4,LLdt,TX_Bf+24);
	LLdt=(unsigned long)(D_Rm*100);	
	ltostring(4,LLdt,TX_Bf+29);
	TX_Bf[33]=0x0d;			// CR Out
	TX_Bf[34]=0x0a;			// LF Out

	//----- RS-232C Data Out -----
	for(i = 0; i <= 34; i++){		
		while(TXIF == 0);
		TXREG=TX_Bf[i];			
	}
}


//===================================
// Shutter(200msec) and Buzzer(1sec�j 
//===================================
void DV_Shuter(void){
	// RA4=1;			// Buzzer  On
	// RA6=1;			// Shutter On 
	PORTA =PORTA | 0x50;		// Port A  Bit 6,4 On 
	//__delay_ms(200);		
	DL_100ms(2);			// Wait 200 ms
	// RA6=0;					// Shutter Off
	PORTA =PORTA & 0xBF;		// Port A  Bit 6 Off 
	DL_100ms(8);			// Wait 800 ms 
	PORTA =PORTA & 0xEF;		// Port A  Bit 4 Off 
}
