# Supplementary material for: Development of a camera trap for perching dragonflies: a new tool for freshwater environmental assessment
Source: PeerJ. 2020 Sep 18;8:e9681. doi: 10.7717/peerj.9681 (PMC7505062; doi:10.7717/peerj.9681)
Supplement: Supplemental Information 5 [file peerj-08-9681-s005.xlsx]

## Sheet: S2 Data
S2 Data. The perching time of Sympetrum dragonflies at each site obtained by time laps cameras or a video camera.
(a) "Field"
In the "fileld" site, a time-lapse camera captured movies at 10-s intervals (i.e., 0.1 fps). In result, four movie files were recorded: TLC00000.avi (from 6:29 to 8:37 21th October), TLC00001.avi (8:38 21th October), TLC00002.avi (from 8:38 to 17:59 21th October), TLC00003.avi (from 6:00 to 17:59 22th October).
Perching events of Sympetrum dragonflies was observed only in TLC0003.avi.
Note that movie files were separated due to operation check by the author (conducted when no dragonfly perched) or timer function set from 6:00 to 18:00.
movie file name	frame number	date	Perching event ID	remarks
TLC00003.avi	2703	2016-10-22	1	13:30:24 22th October
TLC00003.avi	2704	2016-10-22	1
TLC00003.avi	2705	2016-10-22	1
TLC00003.avi	2706	2016-10-22	1
TLC00003.avi	2707	2016-10-22	1
TLC00003.avi	2708	2016-10-22	1
TLC00003.avi	2709	2016-10-22	1
TLC00003.avi	2710	2016-10-22	1
TLC00003.avi	2711	2016-10-22	1
TLC00003.avi	2712	2016-10-22	1
TLC00003.avi	2713	2016-10-22	1
TLC00003.avi	2714	2016-10-22	1
TLC00003.avi	2715	2016-10-22	1
TLC00003.avi	2716	2016-10-22	1
TLC00003.avi	2717	2016-10-22	1
TLC00003.avi	2718	2016-10-22	1
TLC00003.avi	2719	2016-10-22	1
TLC00003.avi	2720	2016-10-22	1
TLC00003.avi	2721	2016-10-22	1
TLC00003.avi	2722	2016-10-22	1
TLC00003.avi	2723	2016-10-22	1
TLC00003.avi	2724	2016-10-22	1
TLC00003.avi	2725	2016-10-22	1
TLC00003.avi	2726	2016-10-22	1
TLC00003.avi	2727	2016-10-22	1
TLC00003.avi	2728	2016-10-22	1
TLC00003.avi	2729	2016-10-22	1
TLC00003.avi	2730	2016-10-22	1
TLC00003.avi	2731	2016-10-22	1
TLC00003.avi	2732	2016-10-22	1
TLC00003.avi	2733	2016-10-22	1
TLC00003.avi	2734	2016-10-22	1
TLC00003.avi	2735	2016-10-22	1
TLC00003.avi	2736	2016-10-22	1
TLC00003.avi	2737	2016-10-22	1
TLC00003.avi	2738	2016-10-22	1
TLC00003.avi	2739	2016-10-22	1
TLC00003.avi	2740	2016-10-22	1
TLC00003.avi	2741	2016-10-22	1
TLC00003.avi	2742	2016-10-22	1
TLC00003.avi	2743	2016-10-22	1
TLC00003.avi	2744	2016-10-22	1
TLC00003.avi	2745	2016-10-22	1
TLC00003.avi	2746	2016-10-22	1
TLC00003.avi	2747	2016-10-22	1
TLC00003.avi	2748	2016-10-22	1
TLC00003.avi	2749	2016-10-22	1
TLC00003.avi	2750	2016-10-22	1
TLC00003.avi	2751	2016-10-22	1
TLC00003.avi	2752	2016-10-22	1
TLC00003.avi	2753	2016-10-22	1
TLC00003.avi	2754	2016-10-22	1
TLC00003.avi	2756	2016-10-22	1
TLC00003.avi	2757	2016-10-22	1
TLC00003.avi	2758	2016-10-22	1
TLC00003.avi	2759	2016-10-22	1
TLC00003.avi	2760	2016-10-22	1
TLC00003.avi	2761	2016-10-22	1
TLC00003.avi	2762	2016-10-22	1
TLC00003.avi	2763	2016-10-22	1
TLC00003.avi	2764	2016-10-22	1
TLC00003.avi	2765	2016-10-22	1
TLC00003.avi	2766	2016-10-22	1
TLC00003.avi	2767	2016-10-22	1
TLC00003.avi	2768	2016-10-22	1
TLC00003.avi	2769	2016-10-22	1
TLC00003.avi	2770	2016-10-22	1
TLC00003.avi	2771	2016-10-22	1
TLC00003.avi	2772	2016-10-22	1
TLC00003.avi	2773	2016-10-22	1
TLC00003.avi	2774	2016-10-22	1
TLC00003.avi	2775	2016-10-22	1
TLC00003.avi	2776	2016-10-22	1
TLC00003.avi	2777	2016-10-22	1
TLC00003.avi	2778	2016-10-22	1
TLC00003.avi	2779	2016-10-22	1
TLC00003.avi	2780	2016-10-22	1
TLC00003.avi	2781	2016-10-22	1
TLC00003.avi	2782	2016-10-22	1
TLC00003.avi	2783	2016-10-22	1
TLC00003.avi	2784	2016-10-22	1
TLC00003.avi	2785	2016-10-22	1
TLC00003.avi	2786	2016-10-22	1
TLC00003.avi	2787	2016-10-22	1
TLC00003.avi	2788	2016-10-22	1
TLC00003.avi	2789	2016-10-22	1
TLC00003.avi	2790	2016-10-22	1
TLC00003.avi	2791	2016-10-22	1
TLC00003.avi	2792	2016-10-22	1
TLC00003.avi	2794	2016-10-22	1
TLC00003.avi	2795	2016-10-22	1
TLC00003.avi	2796	2016-10-22	1
TLC00003.avi	2797	2016-10-22	1
TLC00003.avi	2798	2016-10-22	1
TLC00003.avi	2799	2016-10-22	1
TLC00003.avi	2800	2016-10-22	1
TLC00003.avi	2801	2016-10-22	1
TLC00003.avi	2802	2016-10-22	1
TLC00003.avi	2803	2016-10-22	1
TLC00003.avi	2804	2016-10-22	1
TLC00003.avi	2805	2016-10-22	1
TLC00003.avi	2806	2016-10-22	1
TLC00003.avi	2807	2016-10-22	1
TLC00003.avi	2808	2016-10-22	1
TLC00003.avi	2809	2016-10-22	1
TLC00003.avi	2810	2016-10-22	1
TLC00003.avi	2811	2016-10-22	1
TLC00003.avi	2812	2016-10-22	1
TLC00003.avi	2813	2016-10-22	1
TLC00003.avi	2814	2016-10-22	1
TLC00003.avi	2815	2016-10-22	1
TLC00003.avi	2816	2016-10-22	1
TLC00003.avi	2817	2016-10-22	1
TLC00003.avi	2818	2016-10-22	1
TLC00003.avi	2819	2016-10-22	1
TLC00003.avi	2820	2016-10-22	1
TLC00003.avi	2821	2016-10-22	1
TLC00003.avi	2822	2016-10-22	1
TLC00003.avi	2824	2016-10-22	1
TLC00003.avi	2825	2016-10-22	1
TLC00003.avi	2826	2016-10-22	1
TLC00003.avi	2827	2016-10-22	1
TLC00003.avi	2828	2016-10-22	1
TLC00003.avi	2829	2016-10-22	1
TLC00003.avi	2830	2016-10-22	1
TLC00003.avi	2832	2016-10-22	1
TLC00003.avi	2833	2016-10-22	1
TLC00003.avi	2834	2016-10-22	1
TLC00003.avi	2835	2016-10-22	1
TLC00003.avi	2836	2016-10-22	1
TLC00003.avi	2837	2016-10-22	1
TLC00003.avi	2838	2016-10-22	1
TLC00003.avi	2839	2016-10-22	1
TLC00003.avi	2840	2016-10-22	1
TLC00003.avi	2841	2016-10-22	1
TLC00003.avi	2842	2016-10-22	1
TLC00003.avi	2843	2016-10-22	1
TLC00003.avi	2844	2016-10-22	1
TLC00003.avi	2845	2016-10-22	1
TLC00003.avi	2846	2016-10-22	1
TLC00003.avi	2847	2016-10-22	1
TLC00003.avi	2848	2016-10-22	1
TLC00003.avi	2849	2016-10-22	1
TLC00003.avi	2850	2016-10-22	1
TLC00003.avi	2851	2016-10-22	1
TLC00003.avi	2852	2016-10-22	1
TLC00003.avi	2853	2016-10-22	1
TLC00003.avi	2854	2016-10-22	1
TLC00003.avi	2855	2016-10-22	1	13:55:44 22th October
(b) "Pond"
In the "fileld" site, a time-lapse camera captured movies at 10-s intervals. In result, five movie files were recorded: TLC00000.avi (from 7:21 to 8:28 21th October), TLC00001.avi (from 8:29 to 8:30 21th October), TLC00002.avi (from 8:30 to 17:59 21th October), TLC00003.avi (from 6:00 to 9:02 22th October), TLC00004.avi (from 9:02 to 17:59 22th October).
Perching events of Sympetrum dragonflies was observed only in TLC0002.avi.
Note that movie files were separated due to operation check by the author (conducted when no dragonfly perched) or timer function set from 6:00 to 18:00.
movie file name	frame number	date	Perching event ID	remarks
TLC00002.avi	651	2016-10-21	1	10:19:03 21th October
TLC00002.avi	652	2016-10-21	1
TLC00002.avi	653	2016-10-21	1
TLC00002.avi	654	2016-10-21	1
TLC00002.avi	655	2016-10-21	1
TLC00002.avi	656	2016-10-21	1
TLC00002.avi	657	2016-10-21	1
TLC00002.avi	658	2016-10-21	1
TLC00002.avi	659	2016-10-21	1
TLC00002.avi	660	2016-10-21	1
TLC00002.avi	661	2016-10-21	1
TLC00002.avi	662	2016-10-21	1
TLC00002.avi	663	2016-10-21	1
TLC00002.avi	664	2016-10-21	1	10:21:13 21th October
TLC00002.avi	673	2016-10-21	2	10:22:43 21th October
TLC00002.avi	674	2016-10-21	2
TLC00002.avi	675	2016-10-21	2
TLC00002.avi	676	2016-10-21	2
TLC00002.avi	677	2016-10-21	2
TLC00002.avi	678	2016-10-21	2
TLC00002.avi	679	2016-10-21	2
TLC00002.avi	680	2016-10-21	2
TLC00002.avi	681	2016-10-21	2
TLC00002.avi	682	2016-10-21	2
TLC00002.avi	683	2016-10-21	2
TLC00002.avi	684	2016-10-21	2
TLC00002.avi	685	2016-10-21	2
TLC00002.avi	686	2016-10-21	2
TLC00002.avi	687	2016-10-21	2
TLC00002.avi	688	2016-10-21	2
TLC00002.avi	689	2016-10-21	2
TLC00002.avi	690	2016-10-21	2
TLC00002.avi	691	2016-10-21	2
TLC00002.avi	692	2016-10-21	2
TLC00002.avi	693	2016-10-21	2
TLC00002.avi	694	2016-10-21	2
TLC00002.avi	695	2016-10-21	2
TLC00002.avi	696	2016-10-21	2
TLC00002.avi	697	2016-10-21	2
TLC00002.avi	698	2016-10-21	2
TLC00002.avi	699	2016-10-21	2
TLC00002.avi	700	2016-10-21	2
TLC00002.avi	701	2016-10-21	2
TLC00002.avi	702	2016-10-21	2
TLC00002.avi	703	2016-10-21	2
TLC00002.avi	704	2016-10-21	2
TLC00002.avi	705	2016-10-21	2
TLC00002.avi	706	2016-10-21	2
TLC00002.avi	707	2016-10-21	2
TLC00002.avi	708	2016-10-21	2
TLC00002.avi	709	2016-10-21	2
TLC00002.avi	710	2016-10-21	2
TLC00002.avi	711	2016-10-21	2
TLC00002.avi	712	2016-10-21	2
TLC00002.avi	713	2016-10-21	2
TLC00002.avi	714	2016-10-21	2
TLC00002.avi	715	2016-10-21	2
TLC00002.avi	716	2016-10-21	2
TLC00002.avi	717	2016-10-21	2
TLC00002.avi	718	2016-10-21	2
TLC00002.avi	719	2016-10-21	2
TLC00002.avi	720	2016-10-21	2
TLC00002.avi	721	2016-10-21	2
TLC00002.avi	722	2016-10-21	2
TLC00002.avi	723	2016-10-21	2
TLC00002.avi	724	2016-10-21	2
TLC00002.avi	725	2016-10-21	2
TLC00002.avi	726	2016-10-21	2
TLC00002.avi	727	2016-10-21	2
TLC00002.avi	728	2016-10-21	2
TLC00002.avi	729	2016-10-21	2
TLC00002.avi	730	2016-10-21	2
TLC00002.avi	731	2016-10-21	2
TLC00002.avi	732	2016-10-21	2
TLC00002.avi	733	2016-10-21	2
TLC00002.avi	734	2016-10-21	2
TLC00002.avi	735	2016-10-21	2
TLC00002.avi	736	2016-10-21	2
TLC00002.avi	737	2016-10-21	2
TLC00002.avi	738	2016-10-21	2
TLC00002.avi	740	2016-10-21	2
TLC00002.avi	741	2016-10-21	2
TLC00002.avi	742	2016-10-21	2
TLC00002.avi	743	2016-10-21	2
TLC00002.avi	744	2016-10-21	2
TLC00002.avi	745	2016-10-21	2
TLC00002.avi	746	2016-10-21	2
TLC00002.avi	747	2016-10-21	2
TLC00002.avi	748	2016-10-21	2
TLC00002.avi	750	2016-10-21	2
TLC00002.avi	751	2016-10-21	2
TLC00002.avi	752	2016-10-21	2
TLC00002.avi	753	2016-10-21	2
TLC00002.avi	754	2016-10-21	2
TLC00002.avi	755	2016-10-21	2
TLC00002.avi	756	2016-10-21	2
TLC00002.avi	757	2016-10-21	2
TLC00002.avi	758	2016-10-21	2
TLC00002.avi	759	2016-10-21	2
TLC00002.avi	760	2016-10-21	2
TLC00002.avi	761	2016-10-21	2
TLC00002.avi	762	2016-10-21	2
TLC00002.avi	763	2016-10-21	2
TLC00002.avi	764	2016-10-21	2
TLC00002.avi	765	2016-10-21	2
TLC00002.avi	766	2016-10-21	2
TLC00002.avi	767	2016-10-21	2
TLC00002.avi	768	2016-10-21	2
TLC00002.avi	769	2016-10-21	2
TLC00002.avi	770	2016-10-21	2	10:38:53 21th October
TLC00002.avi	854	2016-10-21	3	10:52:53 21th October
TLC00002.avi	855	2016-10-21	3
TLC00002.avi	856	2016-10-21	3
TLC00002.avi	857	2016-10-21	3
TLC00002.avi	858	2016-10-21	3
TLC00002.avi	859	2016-10-21	3
TLC00002.avi	860	2016-10-21	3
TLC00002.avi	861	2016-10-21	3
TLC00002.avi	862	2016-10-21	3
TLC00002.avi	863	2016-10-21	3
TLC00002.avi	864	2016-10-21	3
TLC00002.avi	865	2016-10-21	3
TLC00002.avi	866	2016-10-21	3
TLC00002.avi	867	2016-10-21	3
TLC00002.avi	868	2016-10-21	3
TLC00002.avi	869	2016-10-21	3
TLC00002.avi	870	2016-10-21	3
TLC00002.avi	871	2016-10-21	3
TLC00002.avi	872	2016-10-21	3
TLC00002.avi	873	2016-10-21	3
TLC00002.avi	874	2016-10-21	3
TLC00002.avi	875	2016-10-21	3
TLC00002.avi	876	2016-10-21	3
TLC00002.avi	877	2016-10-21	3
TLC00002.avi	878	2016-10-21	3	10:56:53 21th October
TLC00002.avi	1096	2016-10-21	4	11:33:13 21th October (Not detected by the camera trap)
TLC00002.avi	1306	2016-10-21	5	12:08:13 21th October
TLC00002.avi	1307	2016-10-21	5
TLC00002.avi	1308	2016-10-21	5
TLC00002.avi	1309	2016-10-21	5
TLC00002.avi	1310	2016-10-21	5
TLC00002.avi	1311	2016-10-21	5
TLC00002.avi	1312	2016-10-21	5
TLC00002.avi	1313	2016-10-21	5
TLC00002.avi	1314	2016-10-21	5
TLC00002.avi	1315	2016-10-21	5
TLC00002.avi	1316	2016-10-21	5
TLC00002.avi	1317	2016-10-21	5
TLC00002.avi	1318	2016-10-21	5
TLC00002.avi	1319	2016-10-21	5
TLC00002.avi	1320	2016-10-21	5
TLC00002.avi	1321	2016-10-21	5
TLC00002.avi	1322	2016-10-21	5
TLC00002.avi	1323	2016-10-21	5
TLC00002.avi	1324	2016-10-21	5
TLC00002.avi	1325	2016-10-21	5
TLC00002.avi	1327	2016-10-21	5
TLC00002.avi	1328	2016-10-21	5
TLC00002.avi	1329	2016-10-21	5
TLC00002.avi	1330	2016-10-21	5
TLC00002.avi	1331	2016-10-21	5
TLC00002.avi	1332	2016-10-21	5
TLC00002.avi	1333	2016-10-21	5
TLC00002.avi	1334	2016-10-21	5
TLC00002.avi	1335	2016-10-21	5
TLC00002.avi	1336	2016-10-21	5
TLC00002.avi	1337	2016-10-21	5
TLC00002.avi	1338	2016-10-21	5
TLC00002.avi	1339	2016-10-21	5
TLC00002.avi	1340	2016-10-21	5
TLC00002.avi	1341	2016-10-21	5
TLC00002.avi	1342	2016-10-21	5
TLC00002.avi	1343	2016-10-21	5
TLC00002.avi	1344	2016-10-21	5
TLC00002.avi	1345	2016-10-21	5
TLC00002.avi	1346	2016-10-21	5
TLC00002.avi	1347	2016-10-21	5
TLC00002.avi	1348	2016-10-21	5
TLC00002.avi	1349	2016-10-21	5
TLC00002.avi	1350	2016-10-21	5
TLC00002.avi	1351	2016-10-21	5
TLC00002.avi	1352	2016-10-21	5
TLC00002.avi	1353	2016-10-21	5
TLC00002.avi	1354	2016-10-21	5
TLC00002.avi	1355	2016-10-21	5
TLC00002.avi	1356	2016-10-21	5
TLC00002.avi	1357	2016-10-21	5
TLC00002.avi	1358	2016-10-21	5
TLC00002.avi	1359	2016-10-21	5
TLC00002.avi	1360	2016-10-21	5
TLC00002.avi	1362	2016-10-21	5
TLC00002.avi	1363	2016-10-21	5
TLC00002.avi	1364	2016-10-21	5
TLC00002.avi	1365	2016-10-21	5
TLC00002.avi	1366	2016-10-21	5
TLC00002.avi	1367	2016-10-21	5
TLC00002.avi	1368	2016-10-21	5
TLC00002.avi	1369	2016-10-21	5
TLC00002.avi	1370	2016-10-21	5
TLC00002.avi	1371	2016-10-21	5
TLC00002.avi	1372	2016-10-21	5
TLC00002.avi	1373	2016-10-21	5
TLC00002.avi	1374	2016-10-21	5
TLC00002.avi	1375	2016-10-21	5
TLC00002.avi	1376	2016-10-21	5
TLC00002.avi	1377	2016-10-21	5
TLC00002.avi	1378	2016-10-21	5
TLC00002.avi	1379	2016-10-21	5
TLC00002.avi	1380	2016-10-21	5
TLC00002.avi	1381	2016-10-21	5
TLC00002.avi	1382	2016-10-21	5
TLC00002.avi	1383	2016-10-21	5
TLC00002.avi	1384	2016-10-21	5
TLC00002.avi	1385	2016-10-21	5
TLC00002.avi	1386	2016-10-21	5
TLC00002.avi	1387	2016-10-21	5
TLC00002.avi	1388	2016-10-21	5
TLC00002.avi	1389	2016-10-21	5
TLC00002.avi	1390	2016-10-21	5
TLC00002.avi	1391	2016-10-21	5
TLC00002.avi	1392	2016-10-21	5
TLC00002.avi	1393	2016-10-21	5
TLC00002.avi	1394	2016-10-21	5
TLC00002.avi	1395	2016-10-21	5
TLC00002.avi	1396	2016-10-21	5
TLC00002.avi	1397	2016-10-21	5
TLC00002.avi	1398	2016-10-21	5
TLC00002.avi	1399	2016-10-21	5
TLC00002.avi	1400	2016-10-21	5
TLC00002.avi	1401	2016-10-21	5
TLC00002.avi	1402	2016-10-21	5
TLC00002.avi	1403	2016-10-21	5
TLC00002.avi	1404	2016-10-21	5
TLC00002.avi	1405	2016-10-21	5
TLC00002.avi	1406	2016-10-21	5
TLC00002.avi	1407	2016-10-21	5
TLC00002.avi	1408	2016-10-21	5
TLC00002.avi	1409	2016-10-21	5
TLC00002.avi	1410	2016-10-21	5
TLC00002.avi	1411	2016-10-21	5
TLC00002.avi	1412	2016-10-21	5
TLC00002.avi	1413	2016-10-21	5
TLC00002.avi	1414	2016-10-21	5
TLC00002.avi	1415	2016-10-21	5
TLC00002.avi	1416	2016-10-21	5
TLC00002.avi	1417	2016-10-21	5
TLC00002.avi	1418	2016-10-21	5
TLC00002.avi	1419	2016-10-21	5
TLC00002.avi	1420	2016-10-21	5
TLC00002.avi	1421	2016-10-21	5
TLC00002.avi	1422	2016-10-21	5
TLC00002.avi	1423	2016-10-21	5
TLC00002.avi	1424	2016-10-21	5	12:27:53 21th October
TLC00002.avi	1599	2016-10-21	6	12:57:03 21th October
TLC00002.avi	1600	2016-10-21	6
TLC00002.avi	1601	2016-10-21	6
TLC00002.avi	1602	2016-10-21	6
TLC00002.avi	1603	2016-10-21	6
TLC00002.avi	1604	2016-10-21	6
TLC00002.avi	1605	2016-10-21	6
TLC00002.avi	1606	2016-10-21	6
TLC00002.avi	1607	2016-10-21	6
TLC00002.avi	1608	2016-10-21	6
TLC00002.avi	1609	2016-10-21	6
TLC00002.avi	1610	2016-10-21	6
TLC00002.avi	1611	2016-10-21	6
TLC00002.avi	1612	2016-10-21	6
TLC00002.avi	1613	2016-10-21	6
TLC00002.avi	1614	2016-10-21	6
TLC00002.avi	1615	2016-10-21	6
TLC00002.avi	1616	2016-10-21	6
TLC00002.avi	1617	2016-10-21	6
TLC00002.avi	1618	2016-10-21	6
TLC00002.avi	1619	2016-10-21	6
TLC00002.avi	1620	2016-10-21	6
TLC00002.avi	1621	2016-10-21	6
TLC00002.avi	1622	2016-10-21	6
TLC00002.avi	1623	2016-10-21	6
TLC00002.avi	1624	2016-10-21	6
TLC00002.avi	1625	2016-10-21	6
TLC00002.avi	1626	2016-10-21	6
TLC00002.avi	1627	2016-10-21	6
TLC00002.avi	1628	2016-10-21	6
TLC00002.avi	1629	2016-10-21	6
TLC00002.avi	1630	2016-10-21	6
TLC00002.avi	1631	2016-10-21	6
TLC00002.avi	1632	2016-10-21	6
TLC00002.avi	1633	2016-10-21	6
TLC00002.avi	1634	2016-10-21	6
TLC00002.avi	1635	2016-10-21	6
TLC00002.avi	1636	2016-10-21	6
TLC00002.avi	1637	2016-10-21	6
TLC00002.avi	1638	2016-10-21	6
TLC00002.avi	1639	2016-10-21	6
TLC00002.avi	1640	2016-10-21	6
TLC00002.avi	1641	2016-10-21	6
TLC00002.avi	1642	2016-10-21	6
TLC00002.avi	1643	2016-10-21	6
TLC00002.avi	1644	2016-10-21	6
TLC00002.avi	1645	2016-10-21	6
TLC00002.avi	1646	2016-10-21	6
TLC00002.avi	1647	2016-10-21	6
TLC00002.avi	1648	2016-10-21	6
TLC00002.avi	1649	2016-10-21	6
TLC00002.avi	1650	2016-10-21	6
TLC00002.avi	1651	2016-10-21	6
TLC00002.avi	1652	2016-10-21	6
TLC00002.avi	1653	2016-10-21	6
TLC00002.avi	1654	2016-10-21	6
TLC00002.avi	1655	2016-10-21	6
TLC00002.avi	1656	2016-10-21	6
TLC00002.avi	1657	2016-10-21	6
TLC00002.avi	1658	2016-10-21	6
TLC00002.avi	1659	2016-10-21	6
TLC00002.avi	1660	2016-10-21	6
TLC00002.avi	1661	2016-10-21	6
TLC00002.avi	1662	2016-10-21	6
TLC00002.avi	1663	2016-10-21	6
TLC00002.avi	1664	2016-10-21	6
TLC00002.avi	1665	2016-10-21	6
TLC00002.avi	1666	2016-10-21	6
TLC00002.avi	1667	2016-10-21	6
TLC00002.avi	1668	2016-10-21	6
TLC00002.avi	1669	2016-10-21	6
TLC00002.avi	1670	2016-10-21	6
TLC00002.avi	1671	2016-10-21	6
TLC00002.avi	1672	2016-10-21	6
TLC00002.avi	1673	2016-10-21	6
TLC00002.avi	1674	2016-10-21	6
TLC00002.avi	1675	2016-10-21	6
TLC00002.avi	1676	2016-10-21	6
TLC00002.avi	1677	2016-10-21	6
TLC00002.avi	1678	2016-10-21	6
TLC00002.avi	1679	2016-10-21	6
TLC00002.avi	1680	2016-10-21	6
TLC00002.avi	1681	2016-10-21	6
TLC00002.avi	1682	2016-10-21	6
TLC00002.avi	1683	2016-10-21	6
TLC00002.avi	1684	2016-10-21	6
TLC00002.avi	1685	2016-10-21	6
TLC00002.avi	1686	2016-10-21	6
TLC00002.avi	1687	2016-10-21	6
TLC00002.avi	1688	2016-10-21	6
TLC00002.avi	1689	2016-10-21	6
TLC00002.avi	1690	2016-10-21	6
TLC00002.avi	1691	2016-10-21	6
TLC00002.avi	1692	2016-10-21	6
TLC00002.avi	1693	2016-10-21	6
TLC00002.avi	1694	2016-10-21	6
TLC00002.avi	1695	2016-10-21	6
TLC00002.avi	1696	2016-10-21	6
TLC00002.avi	1697	2016-10-21	6
TLC00002.avi	1698	2016-10-21	6
TLC00002.avi	1699	2016-10-21	6
TLC00002.avi	1700	2016-10-21	6
TLC00002.avi	1701	2016-10-21	6
TLC00002.avi	1702	2016-10-21	6
TLC00002.avi	1703	2016-10-21	6
TLC00002.avi	1704	2016-10-21	6
TLC00002.avi	1705	2016-10-21	6
TLC00002.avi	1707	2016-10-21	6
TLC00002.avi	1708	2016-10-21	6
TLC00002.avi	1709	2016-10-21	6
TLC00002.avi	1710	2016-10-21	6
TLC00002.avi	1711	2016-10-21	6
TLC00002.avi	1712	2016-10-21	6
TLC00002.avi	1713	2016-10-21	6
TLC00002.avi	1714	2016-10-21	6
TLC00002.avi	1716	2016-10-21	6
TLC00002.avi	1717	2016-10-21	6
TLC00002.avi	1718	2016-10-21	6
TLC00002.avi	1719	2016-10-21	6
TLC00002.avi	1720	2016-10-21	6
TLC00002.avi	1721	2016-10-21	6
TLC00002.avi	1722	2016-10-21	6
TLC00002.avi	1723	2016-10-21	6
TLC00002.avi	1724	2016-10-21	6
TLC00002.avi	1725	2016-10-21	6
TLC00002.avi	1726	2016-10-21	6
TLC00002.avi	1727	2016-10-21	6
TLC00002.avi	1728	2016-10-21	6
TLC00002.avi	1729	2016-10-21	6
TLC00002.avi	1730	2016-10-21	6
TLC00002.avi	1732	2016-10-21	6
TLC00002.avi	1733	2016-10-21	6
TLC00002.avi	1734	2016-10-21	6
TLC00002.avi	1735	2016-10-21	6
TLC00002.avi	1736	2016-10-21	6
TLC00002.avi	1737	2016-10-21	6
TLC00002.avi	1738	2016-10-21	6
TLC00002.avi	1739	2016-10-21	6
TLC00002.avi	1740	2016-10-21	6
TLC00002.avi	1741	2016-10-21	6
TLC00002.avi	1742	2016-10-21	6
TLC00002.avi	1743	2016-10-21	6
TLC00002.avi	1744	2016-10-21	6
TLC00002.avi	1745	2016-10-21	6
TLC00002.avi	1746	2016-10-21	6
TLC00002.avi	1747	2016-10-21	6
TLC00002.avi	1748	2016-10-21	6
TLC00002.avi	1749	2016-10-21	6
TLC00002.avi	1750	2016-10-21	6
TLC00002.avi	1751	2016-10-21	6
TLC00002.avi	1752	2016-10-21	6
TLC00002.avi	1754	2016-10-21	6
TLC00002.avi	1755	2016-10-21	6
TLC00002.avi	1756	2016-10-21	6
TLC00002.avi	1758	2016-10-21	6
TLC00002.avi	1759	2016-10-21	6
TLC00002.avi	1760	2016-10-21	6
TLC00002.avi	1761	2016-10-21	6
TLC00002.avi	1762	2016-10-21	6
TLC00002.avi	1763	2016-10-21	6
TLC00002.avi	1764	2016-10-21	6
TLC00002.avi	1765	2016-10-21	6
TLC00002.avi	1766	2016-10-21	6
TLC00002.avi	1767	2016-10-21	6
TLC00002.avi	1768	2016-10-21	6
TLC00002.avi	1769	2016-10-21	6
TLC00002.avi	1770	2016-10-21	6
TLC00002.avi	1772	2016-10-21	6
TLC00002.avi	1773	2016-10-21	6
TLC00002.avi	1774	2016-10-21	6
TLC00002.avi	1775	2016-10-21	6
TLC00002.avi	1776	2016-10-21	6
TLC00002.avi	1777	2016-10-21	6
TLC00002.avi	1778	2016-10-21	6
TLC00002.avi	1779	2016-10-21	6
TLC00002.avi	1780	2016-10-21	6
TLC00002.avi	1781	2016-10-21	6
TLC00002.avi	1782	2016-10-21	6
TLC00002.avi	1783	2016-10-21	6
TLC00002.avi	1784	2016-10-21	6
TLC00002.avi	1785	2016-10-21	6
TLC00002.avi	1786	2016-10-21	6
TLC00002.avi	1787	2016-10-21	6
TLC00002.avi	1788	2016-10-21	6
TLC00002.avi	1789	2016-10-21	6
TLC00002.avi	1791	2016-10-21	6
TLC00002.avi	1792	2016-10-21	6
TLC00002.avi	1793	2016-10-21	6
TLC00002.avi	1794	2016-10-21	6
TLC00002.avi	1795	2016-10-21	6
TLC00002.avi	1796	2016-10-21	6
TLC00002.avi	1798	2016-10-21	6
TLC00002.avi	1799	2016-10-21	6
TLC00002.avi	1800	2016-10-21	6
TLC00002.avi	1801	2016-10-21	6
TLC00002.avi	1802	2016-10-21	6
TLC00002.avi	1803	2016-10-21	6
TLC00002.avi	1805	2016-10-21	6
TLC00002.avi	1807	2016-10-21	6
TLC00002.avi	1809	2016-10-21	6
TLC00002.avi	1810	2016-10-21	6
TLC00002.avi	1811	2016-10-21	6
TLC00002.avi	1812	2016-10-21	6
TLC00002.avi	1813	2016-10-21	6	13:32:43 21th October
TLC00002.avi	1832	2016-10-21	7	13:35:53 21th October (Not detected by the camera trap)
TLC00002.avi	1929	2016-10-21	8	13:52:03 21th October (Not detected by the camera trap)
TLC00002.avi	1946	2016-10-21	9	13:54:53 21th October
TLC00002.avi	1947	2016-10-21	9
TLC00002.avi	1948	2016-10-21	9
TLC00002.avi	1949	2016-10-21	9
TLC00002.avi	1950	2016-10-21	9
TLC00002.avi	1951	2016-10-21	9
TLC00002.avi	1953	2016-10-21	9
TLC00002.avi	1954	2016-10-21	9
TLC00002.avi	1955	2016-10-21	9
TLC00002.avi	1956	2016-10-21	9
TLC00002.avi	1957	2016-10-21	9
TLC00002.avi	1958	2016-10-21	9
TLC00002.avi	1959	2016-10-21	9
TLC00002.avi	1960	2016-10-21	9
TLC00002.avi	1961	2016-10-21	9
TLC00002.avi	1962	2016-10-21	9
TLC00002.avi	1963	2016-10-21	9
TLC00002.avi	1964	2016-10-21	9
TLC00002.avi	1965	2016-10-21	9
TLC00002.avi	1966	2016-10-21	9
TLC00002.avi	1967	2016-10-21	9	13:58:23 21th October
TLC00002.avi	2006	2016-10-21	10	14:04:53 21th October
TLC00002.avi	2007	2016-10-21	10
TLC00002.avi	2008	2016-10-21	10
TLC00002.avi	2009	2016-10-21	10
TLC00002.avi	2010	2016-10-21	10
TLC00002.avi	2012	2016-10-21	10
TLC00002.avi	2013	2016-10-21	10
TLC00002.avi	2014	2016-10-21	10
TLC00002.avi	2015	2016-10-21	10
TLC00002.avi	2016	2016-10-21	10
TLC00002.avi	2017	2016-10-21	10
TLC00002.avi	2018	2016-10-21	10
TLC00002.avi	2019	2016-10-21	10
TLC00002.avi	2020	2016-10-21	10
TLC00002.avi	2021	2016-10-21	10
TLC00002.avi	2022	2016-10-21	10
TLC00002.avi	2024	2016-10-21	10
TLC00002.avi	2025	2016-10-21	10
TLC00002.avi	2026	2016-10-21	10
TLC00002.avi	2027	2016-10-21	10	14:08:23 21th October
TLC00002.avi	2045	2016-10-21	11	14:11:23 21th October
TLC00002.avi	2046	2016-10-21	11
TLC00002.avi	2047	2016-10-21	11
TLC00002.avi	2048	2016-10-21	11
TLC00002.avi	2049	2016-10-21	11
TLC00002.avi	2050	2016-10-21	11
TLC00002.avi	2051	2016-10-21	11
TLC00002.avi	2052	2016-10-21	11
TLC00002.avi	2053	2016-10-21	11
TLC00002.avi	2054	2016-10-21	11
TLC00002.avi	2055	2016-10-21	11
TLC00002.avi	2056	2016-10-21	11
TLC00002.avi	2057	2016-10-21	11
TLC00002.avi	2058	2016-10-21	11
TLC00002.avi	2059	2016-10-21	11
TLC00002.avi	2060	2016-10-21	11
TLC00002.avi	2061	2016-10-21	11
TLC00002.avi	2062	2016-10-21	11
TLC00002.avi	2063	2016-10-21	11
TLC00002.avi	2064	2016-10-21	11	14:14:33 21th October
TLC00002.avi	2126	2016-10-21	12	14:24:53 21th October (Not detected by the camera trap)
TLC00002.avi	2127	2016-10-21	12	Not detected by the camera trap
TLC00002.avi	2128	2016-10-21	12	Not detected by the camera trap
TLC00002.avi	2129	2016-10-21	12	Not detected by the camera trap
TLC00002.avi	2130	2016-10-21	12	Not detected by the camera trap
TLC00002.avi	2131	2016-10-21	12	Not detected by the camera trap
TLC00002.avi	2132	2016-10-21	12	Not detected by the camera trap
TLC00002.avi	2133	2016-10-21	12	Not detected by the camera trap
TLC00002.avi	2134	2016-10-21	12	Not detected by the camera trap
TLC00002.avi	2135	2016-10-21	12	Not detected by the camera trap
TLC00002.avi	2136	2016-10-21	12	Not detected by the camera trap
TLC00002.avi	2137	2016-10-21	12	Not detected by the camera trap
TLC00002.avi	2138	2016-10-21	12	Not detected by the camera trap
TLC00002.avi	2139	2016-10-21	12	Not detected by the camera trap
TLC00002.avi	2140	2016-10-21	12	Not detected by the camera trap
TLC00002.avi	2141	2016-10-21	12	Not detected by the camera trap
TLC00002.avi	2142	2016-10-21	12	Not detected by the camera trap
TLC00002.avi	2143	2016-10-21	12	Not detected by the camera trap
TLC00002.avi	2144	2016-10-21	12	Not detected by the camera trap
TLC00002.avi	2145	2016-10-21	12	Not detected by the camera trap
TLC00002.avi	2146	2016-10-21	12	Not detected by the camera trap
TLC00002.avi	2147	2016-10-21	12	Not detected by the camera trap
TLC00002.avi	2148	2016-10-21	12	Not detected by the camera trap
TLC00002.avi	2149	2016-10-21	12	Not detected by the camera trap
TLC00002.avi	2150	2016-10-21	12	Not detected by the camera trap
TLC00002.avi	2151	2016-10-21	12	Not detected by the camera trap
TLC00002.avi	2152	2016-10-21	12	Not detected by the camera trap
TLC00002.avi	2153	2016-10-21	12	Not detected by the camera trap
TLC00002.avi	2154	2016-10-21	12	Not detected by the camera trap
TLC00002.avi	2155	2016-10-21	12	Not detected by the camera trap
TLC00002.avi	2156	2016-10-21	12	Not detected by the camera trap
TLC00002.avi	2157	2016-10-21	12	Not detected by the camera trap
TLC00002.avi	2158	2016-10-21	12	Not detected by the camera trap
TLC00002.avi	2159	2016-10-21	12	Not detected by the camera trap
TLC00002.avi	2160	2016-10-21	12	Not detected by the camera trap
TLC00002.avi	2161	2016-10-21	12	Not detected by the camera trap
TLC00002.avi	2162	2016-10-21	12	Not detected by the camera trap
TLC00002.avi	2163	2016-10-21	12	Not detected by the camera trap
TLC00002.avi	2164	2016-10-21	12	Not detected by the camera trap
TLC00002.avi	2165	2016-10-21	12	Not detected by the camera trap
TLC00002.avi	2166	2016-10-21	12	Not detected by the camera trap
TLC00002.avi	2167	2016-10-21	12	Not detected by the camera trap
TLC00002.avi	2168	2016-10-21	12	Not detected by the camera trap
TLC00002.avi	2169	2016-10-21	12	14:32:03 21th October (Not detected by the camera trap)
(c) "Rooftop"
In the "rooftop" site, a video camera captured movies at 30 fps. In result, 23 movie files below were recorded
No perching events of Sympetrum dragonflies was observed.
Note that movie files were automatically splited by 2GB due to file size limit otherwise the author mannually started and stopped recording. The file names were reseted due to replacement of the memory card.
In addtion, the start time and termination time of file at the morining and the eveing was variated by a few mininute because the clock of the camera was late by two minutes and the author mannually operated the camera checking surrounding environment and dragonflies.
filenames	date	start time*	termination time	recording duration	remarks
00049.MTS	2016-10-21	08:07:33	09:00:56	00:53:23	The author did not observed any perching dragonfly around 8:05. In addtion, no dragonflies perched throughout the movie.
00050.MTS	2016-10-21	09:00:56	09:54:20	00:53:24	No dragonflies perched throughout the movie.
00051.MTS	2016-10-21	09:54:21	10:47:46	00:53:25	No dragonflies perched throughout the movie.
00052.MTS	2016-10-21	10:47:46	11:41:12	00:53:26	No dragonflies perched throughout the movie.
00053.MTS	2016-10-21	11:41:13	12:34:38	00:53:25	No dragonflies perched throughout the movie.
00054.MTS	2016-10-21	12:34:39	13:28:02	00:53:23	No dragonflies perched throughout the movie.
00055.MTS	2016-10-21	13:28:02	14:21:24	00:53:22	No dragonflies perched throughout the movie.
00056.MTS	2016-10-21	14:21:24	15:14:48	00:53:24	No dragonflies perched throughout the movie.
00057.MTS	2016-10-21	15:14:49	16:08:16	00:53:27	No dragonflies perched throughout the movie.
00058.MTS	2016-10-21	16:08:16	17:01:42	00:53:26	No dragonflies perched throughout the movie.
00059.MTS	2016-10-21	17:01:44	17:55:30	00:53:46	No dragonflies perched throughout the movie.
00060.MTS	2016-10-21	17:55:27	18:02:10	00:06:43	No dragonflies perched throughout the movie.
00061.MTS	2016-10-22	08:48:37	09:42:02	00:53:25	No dragonflies perched throughout the movie.
00062.MTS	2016-10-22	09:42:01	10:35:30	00:53:29	No dragonflies perched throughout the movie.
00063.MTS	2016-10-22	10:35:30	11:04:46	00:29:16	No dragonflies perched throughout the movie.
00064.MTS	2016-10-22	11:09:45	11:59:46	00:50:01	No dragonflies perched throughout the movie.
00001.MTS	2016-10-22	12:01:48	12:55:16	00:53:28	The author replaced the memory card to avoid failure in recording due to the shortage of a free space in the memory card. In addtion, no dragonflies perched throughout the movie.
00002.MTS	2016-10-22	12:55:17	13:48:44	00:53:27	No dragonflies perched throughout the movie.
00003.MTS	2016-10-22	13:48:45	14:42:10	00:53:25	No dragonflies perched throughout the movie.
00004.MTS	2016-10-22	14:42:09	15:35:36	00:53:27	No dragonflies perched throughout the movie.
00005.MTS	2016-10-22	15:35:36	16:29:00	00:53:24	No dragonflies perched throughout the movie.
00006.MTS	2016-10-22	16:29:02	17:22:36	00:53:34	No dragonflies perched throughout the movie.
00007.MTS	2016-10-22	17:22:34	17:29:10	00:06:36	The author did not observed any perching dragonfly around 17:30. In addtion, no dragonflies perched throughout the movie.
*The start time was calculated from the recorinding time (termination time) and the recording duration of the file.
