# Supplementary material for: Development of a camera trap for perching dragonflies: a new tool for freshwater environmental assessment
Source: PeerJ. 2020 Sep 18;8:e9681. doi: 10.7717/peerj.9681 (PMC7505062; doi:10.7717/peerj.9681)
Supplement: Supplemental Information 6 — At each site, an investigator counted and recorded the number of Sympetrum dragonflies for 10 min three times a day (six observations in total). [file peerj-08-9681-s006.xlsx]

## Sheet: S3 Data
S3 The frequency of dragonflies observed at each site.
At each site, an investigator counted and recorded the number of Sympetrum dragonflies for 10 min three times a day (six observations in total).
(a) "Field"
date	Starting time	observed number of Sympterum dragonflies
21th Oct.	10:30:00	10
	13:48:00	10
	16:34:00	0
22th Oct.	10:26:00	9
	13:59:00	6
	16:50:00	0
cumulative number		35
(b) "Pond"
date	Starting time	observed number of Sympterum dragonflies
21th Oct.	10:48:00	8
	13:30:00	10
	15:54:00	0
22th Oct.	10:09:00	0
	14:14:00	3
	16:34:00	0
cumulative number		21
(c) "Rooftop"
date	Starting time	observed number of Sympterum dragonflies
21th Oct.	11:02:00	3
	13:11:00	4
	16:11:00	0
22th Oct.	10:51:00	1
	14:33:00	0
	16:17:00	0
cumulative number		8
